# Supplementary material for: Plural molecular and cellular mechanisms of pore domain KCNQ2 encephalopathy
Source: eLife. 2025 Jan 6;13:RP91204. doi: 10.7554/eLife.91204 (PMC11703504; doi:10.7554/eLife.91204)
Supplement: Figure 4—figure supplement 2—source data 2. [file elife-91204-fig4-figsupp2-data2.zip]

Archive with 3 entries (2 files):
- Figure 4-figure supplement 2-source data 2-Uncropped and labeled blot/
- Figure 4-figure supplement 2-source data 2-Uncropped and labeled blot/Figure 4-S2-Source Data 2.tif
- Figure 4-figure supplement 2-source data 2-Uncropped and labeled blot/Thumbs.db
