# Supplementary material for: Plural molecular and cellular mechanisms of pore domain KCNQ2 encephalopathy
Source: eLife. 2025 Jan 6;13:RP91204. doi: 10.7554/eLife.91204 (PMC11703504; doi:10.7554/eLife.91204)
Supplement: Figure 4—figure supplement 2—source data 3. [file elife-91204-fig4-figsupp2-data3.zip]

Archive with 5 entries (4 files):
- Figure 4-figure supplement 2-source data 3-Raw unedited blot/
- Figure 4-figure supplement 2-source data 3-Raw unedited blot/Figure 4-figure supplement 2-Source Data 3-Raw Image Studio.zip
- Figure 4-figure supplement 2-source data 3-Raw unedited blot/Figure 4-figure supplement 2-Source Data 3-Uncropped blot 700 nm.tif
- Figure 4-figure supplement 2-source data 3-Raw unedited blot/Figure 4-figure supplement 2-Source Data 3-Uncropped blot ECL.tif
- Figure 4-figure supplement 2-source data 3-Raw unedited blot/READ ME FIRST.txt
