# Supplementary material for: Plural molecular and cellular mechanisms of pore domain KCNQ2 encephalopathy
Source: eLife. 2025 Jan 6;13:RP91204. doi: 10.7554/eLife.91204 (PMC11703504; doi:10.7554/eLife.91204)
Supplement: Figure 4—figure supplement 2—source data 3. [file elife-91204-fig4-figsupp2-data3.zip › Figure 4-figure supplement 2-source data 3-Raw unedited blot/READ ME FIRST.txt]

This folder contains two image files and one ZIP archive

First: An 8-bit g/s TIFF file containing the uncropped image of the blot for the enhanced chemiluminescent acquisition (KCNQ2)

Second: An 8-bit g/s TIFF file containing the uncropped image of the blot for the 700 nm acquisition (Precision Plus Protein All Blue Prestained Protein Standards, Biorad)

Third: A ZIP archive exported from LiCor Image Studio software containing the raw, 22-bit depth image files and acquisition metadata.
       This ZIP archive can be opened using LiCor Image Studio software, link to free version of software: https://www.licor.com/bio/image-studio/
