# Supplementary material for: Plural molecular and cellular mechanisms of pore domain KCNQ2 encephalopathy
Source: eLife. 2025 Jan 6;13:RP91204. doi: 10.7554/eLife.91204 (PMC11703504; doi:10.7554/eLife.91204)
Supplement: Figure 6—source data 1. [file elife-91204-fig6-data1.csv]

Mouse ID	Sex	t_end	Genotype	Event	Censor
186.2-7	M	53	Ctrl	0	1
T108.3-3	M	75	Ctrl	0	1
186.2-2	M	78	Ctrl	0	1
186.2-6	M	78	Ctrl	0	1
187.2-4	M	79	Ctrl	0	1
187.2-5	F	79	Ctrl	0	1
187.2-6	F	79	Ctrl	0	1
T104.2-3	F	79	Ctrl	0	1
T105.1-3	M	95	Ctrl	1	0
T101.1-1	M	96	Ctrl	0	1
T102.1-5	M	106	Ctrl	0	1
T105.4-9	F	106	Ctrl	0	1
T105.4-11	F	106	Ctrl	0	1
T104.4-2	M	112	Ctrl	0	1
T104.1-1	M	114	Ctrl	0	1
186.1-1	F	118	Ctrl	0	1
186.1-4	M	118	Ctrl	0	1
186.1-5	M	118	Ctrl	0	1
186.1-6	M	118	Ctrl	0	1
186.1-7	M	118	Ctrl	0	1
T105.1-1	M	119	Ctrl	0	1
T105.1-2	M	119	Ctrl	0	1
T101.2-1	M	125	Ctrl	0	1
T101.2-2	M	125	Ctrl	0	1
T101.2-5	M	125	Ctrl	0	1
187.4-3	F	128	Ctrl	0	1
T103.1-3	M	128	Ctrl	0	1
186.2-10	F	179	Ctrl	0	1
187.2-1	F	202	Ctrl	0	1
187.2-7	F	202	Ctrl	0	1
T105.4-1	M	203	Ctrl	0	1
T105.4-3	M	203	Ctrl	0	1
T105.4-5	F	203	Ctrl	0	1
T105.4-6	F	203	Ctrl	0	1
T105.4-7	F	203	Ctrl	0	1
T105.4-8	F	203	Ctrl	0	1
T108.1-4	F	226	Ctrl	0	1
T108.1-5	F	226	Ctrl	0	1
T109.2-2	F	350	Ctrl	0	1
T110.4-3	F	349	Ctrl	0	1
T113.4-1	M	324	Ctrl	0	1
T108.1-5	F	439	Ctrl	0	1
T110.4-3	F	349	Ctrl	0	1
T109.2-1	F	315	Ctrl	0	1
187.2-2	F	25	Het	1	0
T101.2-3	M	34	Het	0	1
186.2-8	F	53	Het	0	1
T101.1-2	M	96	Het	0	1
T101.1-4	M	96	Het	0	1
T103.1-1	M	102	Het	0	1
T103.1-2	M	102	Het	0	1
T102.1-1	F	106	Het	0	1
T102.1-2	M	106	Het	0	1
T102.1-3	F	106	Het	0	1
T102.1-4	M	106	Het	0	1
T102.1-6	F	106	Het	0	1
T105.4-10	F	106	Het	0	1
186.1-2	F	118	Het	0	1
T104.1-3	M	126	Het	0	1
187.4-2	F	128	Het	0	1
187.4-4	F	128	Het	0	1
187.1-2	F	134	Het	1	0
T108.3-1	M	173	Het	0	1
T108.3-2	M	173	Het	0	1
T104.2-1	M	175	Het	0	1
186.2-1	M	179	Het	0	1
186.2-3	F	179	Het	0	1
186.2-11	M	179	Het	0	1
T105.4-2	M	182	Het	1	0
186.2-4	M	201	Het	0	1
186.2-5	M	201	Het	0	1
T108.1-1	M	226	Het	0	1
T108.1-2	M	226	Het	0	1
T108.1-3	M	226	Het	0	1
T104.1-2	M	245	Het	0	1
186.1-3	M	269	Het	0	1
T104.6-2	F	126	Het	0	1
186.2-9	F	319	Het	0	1
187.2-3	M	320	Het	0	1
T101.1-3	M	96	Het	1	0
T105.4-2	M	182	Het	1	0
T111.1-2	M	99	Het	1	0
T113.4-7	F	320	Het	1	0
T113.4-8	F	178	Het	1	0
T115.1-2	M	219	Het	1	0
T115.1-6	F	109	Het	1	0
T108.3-2	M	350	Het	0	1
T108.3-1	M	315	Het	0	1
T108.1-3	M	439	Het	0	1
