# Supplementary material for: Plural molecular and cellular mechanisms of pore domain KCNQ2 encephalopathy
Source: eLife. 2025 Jan 6;13:RP91204. doi: 10.7554/eLife.91204 (PMC11703504; doi:10.7554/eLife.91204)
Supplement: Figure 6—figure supplement 1—source data 1. [file elife-91204-fig6-figsupp1-data1.csv]

Mouse ID	Sex	t_end	Genotype	Event	Censor
101.3-2	M	28	Het	1	0
102.3-2	M	30	Het	1	0
132.1-4	F	209	Het	0	1
132.1-5	F	300	Het	0	1
211.4-1	M	37	Het	1	0
D105.1-7	F	284	Het	1	0
101.1-1	M	84	Het	0	1
101.1-2	M	84	Het	0	1
101.1-3	M	84	Het	0	1
101.1-4	M	84	Het	0	1
101.1-5	F	84	Het	0	1
101.1-6	F	84	Het	0	1
101.1-7	F	84	Het	0	1
101.1-8	F	84	Het	0	1
101.3-4	F	88	Het	0	1
102.1-1	F	88	Het	0	1
102.1-2	F	88	Het	0	1
102.1-3	F	88	Het	0	1
102.1-4	M	88	Het	0	1
102.1-5	M	88	Het	0	1
102.1-6	M	88	Het	0	1
102.2-2	M	344	Het	0	1
102.2-5	F	172	Het	0	1
103.1-4	M	88	Het	0	1
103.1-5	M	88	Het	0	1
103.2-1	M	72	Het	0	1
103.2-2	M	72	Het	0	1
103.2-3	F	40	Het	0	1
103.3-1	M	72	Het	0	1
103.3-3	M	72	Het	0	1
164.1-2	F	64	Het	0	1
164.1-4	F	64	Het	0	1
164.3-7	M	88	Het	0	1
190.5-1	M	140	Het	0	1
190.5-2	M	140	Het	0	1
190.5-6	F	129	Het	0	1
190.5-7	F	129	Het	0	1
190.6-1	M	142	Het	0	1
190.6-2	M	142	Het	0	1
190.6-6	F	142	Het	0	1
190.7-2	M	141	Het	0	1
190.7-6	F	141	Het	0	1
190.7-7	F	141	Het	0	1
190.7-8	F	141	Het	0	1
190.7-9	F	141	Het	0	1
190.7-10	F	141	Het	0	1
211.2-1	M	277	Het	0	1
211.2-5	F	165	Het	0	1
211.2-6	F	165	Het	0	1
211.3-1	M	127	Het	0	1
211.3-2	M	127	Het	0	1
211.3-3	F	127	Het	0	1
211.3-4	F	127	Het	0	1
D100.1-1	M	181	Het	0	1
D100.1-2	F	119	Het	0	1
D100.1-4	F	119	Het	0	1
D100.6-1	M	191	Het	0	1
D100.6-2	M	191	Het	0	1
D100.6-3	F	191	Het	0	1
D101.1-1	M	179	Het	0	1
D102.1-3	F	77	Het	0	1
D102.2-1	M	164	Het	0	1
D102.2-4	M	164	Het	0	1
D102.2-8	F	164	Het	0	1
D102.4-1	M	370	Het	0	1
D103.1-2	M	179	Het	0	1
D103.1-3	M	179	Het	0	1
D103.1-5	M	179	Het	0	1
D103.1-6	M	179	Het	0	1
D103.1-8	F	184	Het	0	1
D103.1-9	F	184	Het	0	1
D103.2-1	M	155	Het	0	1
D103.2-2	M	155	Het	0	1
D103.2-3	M	155	Het	0	1
D103.2-5	M	127	Het	0	1
D103.2-6	M	127	Het	0	1
D103.2-8	F	159	Het	0	1
D103.2-10	F	159	Het	0	1
D103.2-11	F	159	Het	0	1
D104.1-1	M	203	Het	0	1
D104.1-2	M	203	Het	0	1
D104.1-5	M	203	Het	0	1
D104.1-7	F	203	Het	0	1
D104.1-8	F	203	Het	0	1
D104.2-2	M	157	Het	0	1
D104.2-8	F	161	Het	0	1
D104.2-9	F	161	Het	0	1
D104.2-10	F	161	Het	0	1
D105.1-1	M	365	Het	0	1
D105.1-2	M	245	Het	0	1
D105.1-3	M	245	Het	0	1
D105.1-5	F	245	Het	0	1
D105.1-8	F	294	Het	0	1
D105.7-2	F	144	Het	0	1
D106.1-2	M	150	Het	0	1
D106.1-4	F	150	Het	0	1
D106.2-3	M	108	Het	0	1
D106.2-4	M	108	Het	0	1
D106.2-6	F	108	Het	0	1
D106.2-7	F	108	Het	0	1
D106.2-9	F	108	Het	0	1
D106.3-1	M	60	Het	0	1
102.3-1	M	30	Ctrl	1	0
132.3-2	M	167	Ctrl	0	1
132.3-3	F	167	Ctrl	0	1
132.3-5	F	167	Ctrl	0	1
132.3-7	F	167	Ctrl	0	1
132.3-8	F	167	Ctrl	0	1
132.3-10	F	167	Ctrl	0	1
D105.1-4	F	103	Ctrl	1	0
D106.4-8	F	121	Ctrl	0	1
101.3-1	M	88	Ctrl	0	1
101.3-3	M	88	Ctrl	0	1
102.2-3	M	178	Ctrl	0	1
102.2-4	F	172	Ctrl	0	1
102.3-3	F	25	Ctrl	0	1
103.1-1	M	88	Ctrl	0	1
103.1-2	M	88	Ctrl	0	1
103.1-3	M	88	Ctrl	0	1
103.3-2	F	72	Ctrl	0	1
103.3-4	F	72	Ctrl	0	1
162.2-3	M	234	Ctrl	0	1
162.2-4	M	234	Ctrl	0	1
162.2-5	M	234	Ctrl	0	1
164.5-3	M	104	Ctrl	0	1
164.5-5	M	104	Ctrl	0	1
164.5-6	F	104	Ctrl	0	1
190.1-1	M	371	Ctrl	0	1
190.1-3	M	130	Ctrl	0	1
190.1-4	F	130	Ctrl	0	1
190.1-5	F	130	Ctrl	0	1
190.1-6	F	130	Ctrl	0	1
190.1-7	F	130	Ctrl	0	1
190.1-8	F	130	Ctrl	0	1
190.2-1	F	173	Ctrl	0	1
190.2-2	M	173	Ctrl	0	1
190.2-4	F	173	Ctrl	0	1
190.2-6	F	173	Ctrl	0	1
190.2-9	F	173	Ctrl	0	1
190.2-10	M	173	Ctrl	0	1
190.5-3	F	140	Ctrl	0	1
190.5-4	F	140	Ctrl	0	1
190.5-5	F	140	Ctrl	0	1
190.5-8	F	129	Ctrl	0	1
190.6-4	M	142	Ctrl	0	1
190.6-5	F	142	Ctrl	0	1
190.6-7	F	142	Ctrl	0	1
190.7-1	M	141	Ctrl	0	1
190.7-3	M	141	Ctrl	0	1
190.7-4	F	141	Ctrl	0	1
190.7-5	F	141	Ctrl	0	1
211.1-1	M	128	Ctrl	0	1
211.2-2	M	77	Ctrl	0	1
211.2-4	F	165	Ctrl	0	1
211.4-2	F	132	Ctrl	0	1
211.4-3	F	132	Ctrl	0	1
D100.1-3	F	119	Ctrl	0	1
D101.1-2	M	117	Ctrl	0	1
D101.1-3	M	117	Ctrl	0	1
D101.1-4	M	132	Ctrl	0	1
D101.1-5	M	132	Ctrl	0	1
D101.1-6	F	132	Ctrl	0	1
D102.1-1	M	77	Ctrl	0	1
D102.1-2	F	77	Ctrl	0	1
D102.1-4	F	77	Ctrl	0	1
D102.1-5	F	77	Ctrl	0	1
D102.1-6	F	77	Ctrl	0	1
D102.1-7	F	77	Ctrl	0	1
D102.2-2	M	164	Ctrl	0	1
D102.2-3	M	164	Ctrl	0	1
D102.2-5	M	164	Ctrl	0	1
D102.2-6	M	164	Ctrl	0	1
D102.2-7	F	164	Ctrl	0	1
D102.4-2	M	129	Ctrl	0	1
D102.4-3	F	370	Ctrl	0	1
D102.4-4	F	129	Ctrl	0	1
D102.4-5	F	129	Ctrl	0	1
D102.4-6	F	129	Ctrl	0	1
D103.1-1	F	184	Ctrl	0	1
D103.1-4	M	179	Ctrl	0	1
D103.1-7	M	179	Ctrl	0	1
D103.2-4	M	127	Ctrl	0	1
D103.2-7	F	159	Ctrl	0	1
D103.2-9	F	159	Ctrl	0	1
D104.1-3	M	203	Ctrl	0	1
D104.1-4	M	203	Ctrl	0	1
D104.1-6	M	203	Ctrl	0	1
D104.2-1	M	157	Ctrl	0	1
D104.2-3	M	157	Ctrl	0	1
D104.2-4	M	157	Ctrl	0	1
D104.2-5	F	157	Ctrl	0	1
D104.2-6	F	157	Ctrl	0	1
D104.2-7	F	157	Ctrl	0	1
D105.1-6	F	245	Ctrl	0	1
D105.4-1	M	179	Ctrl	0	1
D105.4-2	M	179	Ctrl	0	1
D105.4-3	M	179	Ctrl	0	1
D105.4-6	F	179	Ctrl	0	1
D105.7-1	M	144	Ctrl	0	1
D105.7-3	F	144	Ctrl	0	1
D105.7-4	F	144	Ctrl	0	1
D105.7-5	F	144	Ctrl	0	1
D106.1-1	M	150	Ctrl	0	1
D106.1-3	M	150	Ctrl	0	1
D106.1-5	F	150	Ctrl	0	1
D106.1-6	F	150	Ctrl	0	1
D106.1-7	F	150	Ctrl	0	1
D106.1-8	F	150	Ctrl	0	1
D106.2-2	M	108	Ctrl	0	1
D106.2-8	F	108	Ctrl	0	1
D106.4-1	M	121	Ctrl	0	1
D106.4-2	M	121	Ctrl	0	1
D106.4-3	M	121	Ctrl	0	1
D106.4-4	F	121	Ctrl	0	1
