# Supplementary material for: Plural molecular and cellular mechanisms of pore domain KCNQ2 encephalopathy
Source: eLife. 2025 Jan 6;13:RP91204. doi: 10.7554/eLife.91204 (PMC11703504; doi:10.7554/eLife.91204)
Supplement: Figure 9—source data 2. [file elife-91204-fig9-data2.zip]

Archive with 5 entries (4 files):
- Figure 9-source data 2-Uncropped and labeled blots/
- Figure 9-source data 2-Uncropped and labeled blots/Figure 9-Source Data 2-KCNQ2.tif
- Figure 9-source data 2-Uncropped and labeled blots/Figure 9-Source Data 2-KCNQ3.tif
- Figure 9-source data 2-Uncropped and labeled blots/Figure 9-Source Data 2-Tubulin.tif
- Figure 9-source data 2-Uncropped and labeled blots/Thumbs.db
