# Supplementary material for: Plural molecular and cellular mechanisms of pore domain KCNQ2 encephalopathy
Source: eLife. 2025 Jan 6;13:RP91204. doi: 10.7554/eLife.91204 (PMC11703504; doi:10.7554/eLife.91204)
Supplement: Figure 9—source data 3. [file elife-91204-fig9-data3.zip]

Archive with 12 entries (11 files):
- Figure 9-source data 3-Raw unedited blots/
- Figure 9-source data 3-Raw unedited blots/Figure 9-Source Data 3-KCNQ2 Image Studio.zip
- Figure 9-source data 3-Raw unedited blots/Figure 9-Source Data 3-KCNQ2 MW stds.tif
- Figure 9-source data 3-Raw unedited blots/Figure 9-Source Data 3-KCNQ2.tif
- Figure 9-source data 3-Raw unedited blots/Figure 9-Source Data 3-KCNQ3 Image Studio.zip
- Figure 9-source data 3-Raw unedited blots/Figure 9-Source Data 3-KCNQ3 MW stds.tif
- Figure 9-source data 3-Raw unedited blots/Figure 9-Source Data 3-KCNQ3.tif
- Figure 9-source data 3-Raw unedited blots/Figure 9-Source Data 3-Tubulin Image Studio.zip
- Figure 9-source data 3-Raw unedited blots/Figure 9-Source Data 3-Tubulin MW stds.tif
- Figure 9-source data 3-Raw unedited blots/Figure 9-Source Data 3-Tubulin.tif
- Figure 9-source data 3-Raw unedited blots/READ ME FIRST.txt
- Figure 9-source data 3-Raw unedited blots/Thumbs.db
