# Supplementary material for: Plural molecular and cellular mechanisms of pore domain KCNQ2 encephalopathy
Source: eLife. 2025 Jan 6;13:RP91204. doi: 10.7554/eLife.91204 (PMC11703504; doi:10.7554/eLife.91204)
Supplement: Figure 9—source data 3. [file elife-91204-fig9-data3.zip › Figure 9-source data 3-Raw unedited blots/READ ME FIRST.txt]

This folder contains 6 image files and 3 ZIP archives

1. 8-bit g/s TIFF files containing the uncropped images of blots for enhanced chemiluminescent acquisitions (KCNQ2, KCNQ3, and Tubulin)

2. 8-bit g/s TIFF files containing the uncropped images of blots for 700 nm and 800 nm acquisitions (Chameleon Duo Pre-stained Protein Ladder, LiCor)

3. ZIP archives exported from LiCor Image Studio software containing the raw, 22-bit depth image files and acquisition metadata for the KCNQ2, KCNQ3, and Tubulin blots.
   These ZIP archives can be opened using LiCor Image Studio software, link to free version of software: https://www.licor.com/bio/image-studio/
